# Supplementary material for: A hybrid modeling approach for assessing mechanistic models of small molecule partitioning in vivo using a machine learning-integrated modeling platform
Source: Sci Rep. 2021 May 27;11:11143. doi: 10.1038/s41598-021-90637-1 (PMC8160209; doi:10.1038/s41598-021-90637-1)
Supplement: Supplementary file 1 — Supplementary Tables. [file 41598_2021_90637_MOESM1_ESM.xlsx]

## Sheet: Table-S1
Table S1. Parameters used for simulation of 21 small molecule compounds. Parameters that were re-optimized upon changing configurations are ka (first-order absorption rate constant, h^-1); B:P (blood:plasma ratio); and logP (water:octanol partition coefficient).
drug_name	Assigned Drug Type	fup	pka_acid	pka_base	Bioavailability	Clearance	ka, Rodgers	ka, logP_Optimized	ka, KP_Optimized	B:P, Rodgers	B:P, logP_Optimized	B:P, KP_Optimized	logP, Experimental	logP, Optimized	Kp_Muscle, Rodgers	Kp_Muscle, logP-optimized	Kp_Muscle, optimized	Kp_Lung, Rodgers	Kp_Lung, logP-optimized	Kp_Lung, optimized	Sources
Telmisartan	2	0.0045	3.65	6.13	0.43	0.504 L/h/kg	0.539476	0.68575	0.662145	0.848966	0.595378	0.542562	7.7	8.0125	2.28189	4.51796	3.84164				Lombardo F, Berellini G, Obach RS. Trend analysis of a database of intravenous pharmacokinetic parameters in humans for 1352 drug compounds. Drug Metab Dispos. 2018;46(11):1466–1477. doi:10.11 24/dmd.118.082966 drug bank Stangier J, Schmid J, Türck D, et al. Absorption, metabolism, and excretion of intravenously and orally administered [14C]telmisartan in healthy volunteers. J Clin Pharmacol. 200…
Ibuprofen	2	0.006	4.85	N/A	0.785	0.14, 0.22, 0.29, 0.0492, L/h/kg	1.66181	1.6483	1.4927	0.55	0.55	0.55	3.69333	0	0.164313	0.159909	0.070527				Obach RS. Prediction of human clearance of twenty-nine drugs from hepatic microsomal intrinsic clearance data: An examination of in vitro half-life approach and nonspecific binding to microsomes. Drug Metab Dispos. 1999;27(11):1350-1359. Papich MG, Martinez MN. Applying Biopharmaceutical Classification System (BCS) Criteria to Predict Oral Absorption of Drugs in Dogs: Challenges and Pitfalls. AAP…
Amiodarone	1	0.0002	N/A	6.6	0.65	0.114 L/h/kg	0.604675	2.11193	10.6263	1.28198	0.592831	0.577776	7.57	7.21597	20	115.961	104.971				Pourbaix S, Berger Y, Desager JP, Pacco M, Harvengt C. Absolute bioavailability of amiodarone in normal subjects. Clin Pharmacol Ther. 1985;37(2):118-123. doi:10.1038/clpt.1985.22 Lombardo F, Berellini G, Obach RS. Trend analysis of a database of intravenous pharmacokinetic parameters in humans for 1352 drug compounds. Drug Metab Dispos. 2018;46(11):1466–1477. doi:10.11 24/dmd.118.082966 McLure J…
Rosuvastatin	2	0.12	4	N/A	0.201	48.9 L/h; 13.6 L/h, 11.9 L/h (Hepatic); 0.66 L/h/kg	0.167845	0.111047	0.140097	0.689655	0.689655	0.689655	0.129999	5.92628	0.196087	2.3291	1.87234				Martin PD, Warwick MJ, Dane AL, Brindley C, Short T. Absolute oral bioavailability of rosuvastatin in healthy white adult male volunteers. Clin Ther. 2003;25(10):2553-2563. doi:10.1016/s0149-2918(03)80316-8 drug bank Lombardo F, Berellini G, Obach RS. Trend analysis of a database of intravenous pharmacokinetic parameters in humans for 1352 drug compounds. Drug Metab Dispos. 2018;46(11):1466–1477.…
Prazosin	1	0.06	N/A	7.24	1	13.98 L/h, 0.282 L/h/kg	0.4*	0.4*	0.4*	1.42217	1.09562	1.61938	1.3	0	0.467473	1.01108	0.329863				Rubin P, Yee YG, Anderson M, Blaschke T. Prazosin first-pass metabolism and hepatic extraction in the dog. J Cardiovasc Pharmacol. 1979;1(6):641-647. doi:10.1097/00005344-197911000-00005 Lombardo F, Berellini G, Obach RS. Trend analysis of a database of intravenous pharmacokinetic parameters in humans for 1352 drug compounds. Drug Metab Dispos. 2018;46(11):1466–1477. doi:10.11 24/dmd.118.082966
Sulfinpyrazone	2	0.017	3.41	N/A	0.93	0.0204 L/h/kg	1.78696	1.78696	1.78696	0.44674	0.44674	0.47613	2.3	0	0.163412	0.163394	0.080012				Lombardo F, Berellini G, Obach RS. Trend analysis of a database of intravenous pharmacokinetic parameters in humans for 1352 drug compounds. Drug Metab Dispos. 2018;46(11):1466–1477. doi:10.11 24/dmd.118.082966 Benet LZ, Broccatelli F, Oprea TI. BDDCS applied to over 900 drugs. AAPS J. 2011;13(4):519-547. doi:10.1208/s12248-011-9290-9 Varma MV, Obach RS, Rotter C, et al. Physicochemical space for…
Nefazodone	1	0.01	N/A	7.09	0.19	0.45 L/h/kg	26.1329	9.22657	7.45737	1.21488	0.546015	1.68201	4.85	0	24.5828	1.0017	0.083468				Lombardo F, Berellini G, Obach RS. Trend analysis of a database of intravenous pharmacokinetic parameters in humans for 1352 drug compounds. Drug Metab Dispos. 2018;46(11):1466–1477. doi:10.11 24/dmd.118.082966 Benet LZ, Broccatelli F, Oprea TI. BDDCS applied to over 900 drugs. AAPS J. 2011;13(4):519-547. doi:10.1208/s12248-011-9290-9 Varma MV, Obach RS, Rotter C, et al. Physicochemical space for…
Terazosin	1	0.08	N/A	7.24	0.9	0.066 L/h/kg	2.26697	1.17521	2.37803	1.02503	0.787385	1.06218	1	0.947547	0.45863	1.03367	0.436487				Lombardo F, Berellini G, Obach RS. Trend analysis of a database of intravenous pharmacokinetic parameters in humans for 1352 drug compounds. Drug Metab Dispos. 2018;46(11):1466–1477. doi:10.11 24/dmd.118.082966 Sonders RC. Pharmacokinetics of terazosin. Am J Med. 1986;80(5B):20-24. doi:10.1016/0002-9343(86)90847-8
Moclobemide	1	0.77	N/A	6.02	0.44	0.6 L/h/kg	6.27766	6.16323	5.5728	1.99107	2.16566	2.31974	1.5	1.37138	1.84671	1.52957	1.08252				Varma MV, Obach RS, Rotter C, et al. Physicochemical space for optimum oral bioavailability: contribution of human intestinal absorption and first-pass elimination. J Med Chem. 2010;53(3):1098-1108. doi:10.1021/jm901371v drug bank Lombardo F, Berellini G, Obach RS. Trend analysis of a database of intravenous pharmacokinetic parameters in humans for 1352 drug compounds. Drug Metab Dispos. 2018;46(…
Acebutolol	3	0.74	13.91	9.57	0.5	17.18 L/h	0.93333	0.93333	0.565705	0.44674	0.44674	2.79302	1.71	8	20	20	0.799376				Smith RS, Warren DJ, Renwick AG, George CF. Acebutolol pharmacokinetics in renal failure. Br J Clin Pharmacol. 1983;16(3):253-258. doi:10.1111/j.1365-2125.1983.tb02158.x Benet LZ, Broccatelli F, Oprea TI. BDDCS applied to over 900 drugs. AAPS J. 2011;13(4):519-547. doi:10.1208/s12248-011-9290-9 Varma MV, Obach RS, Rotter C, et al. Physicochemical space for optimum oral bioavailability: contributi…
Zopiclone	3	0.2	13.04	6.89	0.775	0.2 L/h/kg	0.264289	0.506209	0.402022	0.9	0.9	0.9	1.15	1.9	0.412176	0.940314	0.571322				Assessment of Zopiclone. World Health Organization. 2006. Lombardo F, Berellini G, Obach RS. Trend analysis of a database of intravenous pharmacokinetic parameters in humans for 1352 drug compounds. Drug Metab Dispos. 2018;46(11):1466–1477. doi:10.11 24/dmd.118.082966 Medicines.org.uk. 2020. Zopiclone 7.5Mg Tablets - Summary Of Product Characteristics (Smpc) - (Emc). [online] Available at: <https…
Saquinavir	3	0.028	5.11	8.31	0.07	0.78 L/h/kg	0.0490923	0.0490923	0.0490923	0.44674	0.651462	0.44674	3.8	4.30109	0.21365	0.313073	0.178696				Lombardo F, Berellini G, Obach RS. Trend analysis of a database of intravenous pharmacokinetic parameters in humans for 1352 drug compounds. Drug Metab Dispos. 2018;46(11):1466–1477. doi:10.11 24/dmd.118.082966 Varma MV, Obach RS, Rotter C, et al. Physicochemical space for optimum oral bioavailability: contribution of human intestinal absorption and first-pass elimination. J Med Chem. 2010;53(3):…
Olsalazine	2	0.01	2.93	N/A	0.02	0.072 L/h/kg	1.78696	1.78696	1.78696	0.492263	0.461334	0.452528	2.3	5.39281	0.161176	0.165604	0.113221				Varma MV, Obach RS, Rotter C, et al. Physicochemical space for optimum oral bioavailability: contribution of human intestinal absorption and first-pass elimination. J Med Chem. 2010;53(3):1098-1108. doi:10.1021/jm901371v drug bank Lombardo F, Berellini G, Obach RS. Trend analysis of a database of intravenous pharmacokinetic parameters in humans for 1352 drug compounds. Drug Metab Dispos. 2018;46(…
Maraviroc	3	0.25	7.02	10.13	0.23	0.564 L/h/kg	0.765267	0.803178	0.732722	0.59	0.59	0.59	3.195	2.99567	0.480589	0.466469	0.323565				Lombardo F, Berellini G, Obach RS. Trend analysis of a database of intravenous pharmacokinetic parameters in humans for 1352 drug compounds. Drug Metab Dispos. 2018;46(11):1466–1477. doi:10.11 24/dmd.118.082966
Saxagliptin	1	0.99	N/A	7.9	0.5	0.426 L/h/kg	11.3824	3.11276	1.05387	0.803003	0.806005	1.6722	0.00300005	2.10273	20	2.76815	0.386153				Boulton DW, Kasichayanula S, Keung CF, et al. Simultaneous oral therapeutic and intravenous ¹⁴C-microdoses to determine the absolute oral bioavailability of saxagliptin and dapagliflozin. Br J Clin Pharmacol. 2013;75(3):763-768. doi:10.1111/j.1365-2125.2012.04391.x Lombardo F, Berellini G, Obach RS. Trend analysis of a database of intravenous pharmacokinetic parameters in humans for 1352 drug com…
Tiopronin	3	0.45	3.84	1.32	0.63	0.0888 L/h/kg	0.128427	0.128426	0.121341	0.786668	0.786668	1.71304	0.0299995	0	0.300805	0.300805	0.143847				Lombardo F, Berellini G, Obach RS. Trend analysis of a database of intravenous pharmacokinetic parameters in humans for 1352 drug compounds. Drug Metab Dispos. 2018;46(11):1466–1477. doi:10.11 24/dmd.118.082966 Carlsson MS, Denneberg T, Emanuelsson BM, Kågedal B, Lindgren S. Pharmacokinetics of oral tiopronin. Eur J Clin Pharmacol. 1993;45(1):79-84. doi:10.1007/BF00315354
Brexpiprazole	3	0.002	13.56	8.4	0.95	0.0204 L/h/kg	0.565569	0.561018	0.786695	0.956102	0.892725	1.38091	4.825	4.98438	0.803372	1.08854	0.979666				Eaves S, Rey JA. Brexpiprazole (Rexulti): A New Monotherapy for Schizophrenia and Adjunctive Therapy for Major Depressive Disorder. P T. 2016;41(7):418-422. Lombardo F, Berellini G, Obach RS. Trend analysis of a database of intravenous pharmacokinetic parameters in humans for 1352 drug compounds. Drug Metab Dispos. 2018;46(11):1466–1477. doi:10.11 24/dmd.118.082966
Tianeptine	3	0.05	4.22	8.1	0.99	0.168 L/h/kg	1.20516	1.11448	1.05997	1.36519	1.1664	1.3289	2.965	4.02874	0.175614	0.192615	0.116433				Lombardo F, Berellini G, Obach RS. Trend analysis of a database of intravenous pharmacokinetic parameters in humans for 1352 drug compounds. Drug Metab Dispos. 2018;46(11):1466–1477. doi:10.11 24/dmd.118.082966 Kim MT, Sedykh A, Chakravarti SK, Saiakhov RD, Zhu H. Critical evaluation of human oral bioavailability for pharmaceutical drugs by using various cheminformatics approaches. Pharm Res. 201…
Bilastine	3	0.13	4.06	9.43	0.6067	0.1722 L/h/kg, 8.72 L/h	1.08264	1.00828	1.15895	2.01663	1.59692	0.892979	3.305	4.2	0.210309	0.251759	0.313491				Lombardo F, Berellini G, Obach RS. Trend analysis of a database of intravenous pharmacokinetic parameters in humans for 1352 drug compounds. Drug Metab Dispos. 2018;46(11):1466–1477. doi:10.11 24/dmd.118.082966 drug bank Sádaba B, Gómez-Guiu A, Azanza JR, Ortega I, Valiente R. Oral availability of bilastine. Clin Drug Investig. 2013;33(5):375-381. doi:10.1007/s40261-013-0076-y Lasseter KC, Sologu…
Bunazosin	3	0.06	12.72	5.83	0.4435	0.28 L/h/kg	5.35733	5.35733	0.996875	0.898625	0.898625	0.999219	1.91	1	20	20	0.95				Lombardo F, Berellini G, Obach RS. Trend analysis of a database of intravenous pharmacokinetic parameters in humans for 1352 drug compounds. Drug Metab Dispos. 2018;46(11):1466–1477. doi:10.11 24/dmd.118.082966 Morishita, N., Tomono, Y., Hasegawa, J. et al. Single Dose Crossover Study to Evaluate the Absolute Bioavailability of a Sustained-Release Formulation of Bunazosin (E1015) in Healthy Male …
Tirilazad	1	0.006	N/A	6.59	0.087	0.42 L/h/kg	2.60585	0.425775	0.473753	0.651462	0.967536	0.903337	7.365	2.83157	20	0.348433	0.323939				Fleishaker JC, Pearson PG, Wienkers LC, Pearson LK, Peters GR. Biotransformation of tirilazad in human: 2. Effect of ketoconazole on tirilazad clearance and oral bioavailability. J Pharmacol Exp Ther. 1996;277(2):991-998. Lombardo F, Berellini G, Obach RS. Trend analysis of a database of intravenous pharmacokinetic parameters in humans for 1352 drug compounds. Drug Metab Dispos. 2018;46(11):1466–…

## Sheet: Table-S2
Drug Name	Formulation	Experimental Setup	Reference
Acebutolol	400 mg oral dose	8 healthy male subject were administered 400 mg single oral dose of acebutolol hydrochloride	Gulaid A.A., James I.M., Kaye C.M., Lewellen O.R., Roberts E., Sankey M., Smith J., Templeton R., Thomas R.J. The pharmacokinetics of acebutolol in man, following the oral administration of acebutolol HCl as a single dose (400 mg), and during and after repeated oral dosing (400 mg, b.d.). Biopharm Drug Dispos. 1981; 2(2): 103-14. doi: 10.1002/bdd.2510020202.
Acebutolol	0.35 mg/kg IV dose	Five healthy male volunteers were injected 0.35 mg/kg acebutolol bolus via a forearm antecubital vein over 1 min.	Roux A., Flouvat B., Chau N.P., Letac B., Lucsko M. Pharmacokinetics of acebutolol after intravenous bolus administration. Br J Clin Pharmacol. 1980; 9(2): 215–217. doi: 10.1111/j.1365-2125.1980.tb05837.x
Acebutolol (IV)	1 mg/kg IV dose	6 healthy male volunteers were given an IV injection of 1 mg/kg Acebutolol over 10 minutes.	Kaye CM, Kumana CR, Leighton M, Hamer J, Turner P. Observations on the pharmacokinetics of acebutolol. Clin Pharmacol Ther. 1976;19(4):416-420. doi:10.1002/cpt1976194416
Acebutolol (Oral)	300 mg oral dose	6 healthy male volunteers were administered 300 mg (3 x 100 mg) of Acebutolol.	Kaye CM, Kumana CR, Leighton M, Hamer J, Turner P. Observations on the pharmacokinetics of acebutolol. Clin Pharmacol Ther. 1976;19(4):416-420. doi:10.1002/cpt1976194416
Amiodarone (IV)	5 mg/kg IV dose	11 healthy subjects (8 M, 3 F) were given a single 5 mg/kg intravenous infusion of amiodarone duluted in 5% dextrose in water over 15 minutes using a volumetrci infusion pump.	Ujhelyi M.R., Klamerus K.J., Vadiei K., O'Rangers E., Izard M., Neefe D.L., Zimmerman J.J., Chow M.S. Disposition of intravenous amiodarone in subjects with normal and impaired renal function. J Clin Pharmacol. 1996;36(2) :122-30. doi: 10.1002/j.1552-4604.1996.tb04177.x.
Amiodarone (Oral)	50 mg/kg oral dose	Amiodarone hydrochloride 50 mg/mL solution for intravenous injection (diluted with 5% glucose intravenous solution) was orally administered to 6 rats by oral gavage in the control vehicle (0.5% carboxymethylcellulose aqueous solution).	Rodrigues M, Alves G, Falcão A. Investigating herb-drug interactions: the effect of Citrus aurantium fruit extract on the pharmacokinetics of amiodarone in rats. Food Chem Toxicol. 2013;60:153-159. doi:10.1016/j.fct.2013.07.041
Bilastine (IV)	10 mg IV dose	12 healthy subjects (6 males, 6 females) single 10-mg bilastine intravenous injection over a 5-min period,	Sádaba B., Gómez-Guiu A., Azanza J.R., Ortega I., Valiente R. Oral Availability of Bilastine. Clinical Drug Investigation. 2013; 33: 375–381
Bilastine (Oral)	20 mg oral dose	12 healthy subjects (6 males, 6 females) received a single 20-mg bilastine oral tablet.	Sádaba B., Gómez-Guiu A., Azanza J.R., Ortega I., Valiente R. Oral Availability of Bilastine. Clinical Drug Investigation. 2013; 33: 375–381
Brexpiprazole (IV)	0.25 mg IV dose	32 healthy subject (16 males, 16 females) received 0.25 mg IV solution infused for 1 hour with an infusion rate 0.042 ml/min.	Study report 331-07-201. Clinical Pharmacology and Biopharmaceutics Review. NDA#205,422. 2014
Brexpiprazole (Oral)	2 mg oral dose	16 healthy subjects received 2 mg Brexpiprazole orally.	Study report 331-07-201. Clinical Pharmacology and Biopharmaceutics Review. NDA#205,422. 2014
Brexpiprazole (Oral)	0.2 mg, 0.5 mg, 1 mg, 2 mg, 4 mg, 6 mg, 8 mg oral doses	Two different oral doses were adminstered to 6 fasted healthy subjects.	Study report 331-07-201. Clinical Pharmacology and Biopharmaceutics Review. NDA#205,422. 2014
Bunazosin (IV)	1 mg IV dose	12 healthy male volunteers under fasting conditions were administered a IO-minute intravenous infusion of bunazosin hydrochloride I mg in 10ml of physiological saline.	Morishita N., Tomono Y., Hasegawa J., Heuer H.-J. Single Dose Crossover Study to Evaluate the Absolute Bioavailability of a Sustained-Release Formulation of Bunazosin (E1015) in Healthy Male Volunteers. Drug Investigation. 1993; 6: 5–9.
Bunazosin (Oral)	2 mg, 6 mg oral doses	12 healthy male volunteers under fasting conditions were administered either 2 standard sugar-coated tablets of bunazosin hydrochloride Img; or 1 sustained-release tablet of bunazosin hydrochloride 6mg with 120 ml water.	Morishita N., Tomono Y., Hasegawa J., Heuer H.-J. Single Dose Crossover Study to Evaluate the Absolute Bioavailability of a Sustained-Release Formulation of Bunazosin (E1015) in Healthy Male Volunteers. Drug Investigation. 1993; 6: 5–9.
Ibuprofen	600 mg oral dose	single dose of 600 mg Ibuprohen in a form of IR/ER tablet was administered to 35 healthy subjects	Legg T., Paluch E., Jayawardena S. Single- and Multiple-Dose Pharmacokinetics of Immediate-Release/Extended-Release Ibuprofen Tablets. Clin Pharmacol Drug Dev . 2017; 6(1):36-43. doi: 10.1002/cpdd.288.
Ibuprofen (Oral)	200 mg oral dose	18 healthy male volunteers received a single oral dose of 200 mg ibuprofen suspension (100 mg/5 mL).	Kale P. Pharmacokinetics and bioavailability of single dose ibuprofen and pseudoephedrine alone or in combination: a randomized three-period, cross-over trial in healthy Indian volunteers. Front Pharmacol. 2014;5:98. Published 2014 May 9. doi:10.3389/fphar.2014.00098
Maraviroc (IV)	3 mg, 10 mg, 30 mg IV doses	Each 8 subjects received maraviroc 3, 10 or 30 mg by IV infusion.	Abel S., Russell D. , Whitlock L.A., Ridgway C.E., Nedderman A.N.R., Walker D.K. Assessment of the absorption, metabolism and absolute bioavailability of maraviroc in healthy male subjects. Br J Clin Pharmacol. 2008; 65 (Suppl 1): 60–67. doi: 10.1111/j.1365-2125.2008.03137.x
Maraviroc (Oral)	100 mg, 300 mg oral doses	300 mg maraviroc powder dissolved in 10 ml of 0.01 M hydrochloric acid and 90 ml of water was administered orally to 3 healthy subjects.	Abel S., Russell D. , Whitlock L.A., Ridgway C.E., Nedderman A.N.R., Walker D.K. Assessment of the absorption, metabolism and absolute bioavailability of maraviroc in healthy male subjects. Br J Clin Pharmacol. 2008; 65 (Suppl 1): 60–67. doi: 10.1111/j.1365-2125.2008.03137.x
Moclobemide (IV)	100 mg IV dose	8 healthy male subjects were administered 100 mg moclobemide as 20 minutes IV infusion.	Schoerlin M.P., Mayersohn M., Hoevels B., Eggers H., Dellenbach M., Pfefen J.P. Cimetidine alters the disposition kinetics of the monoamine oxidase-A inhibitor moclobemide. Clin Pharmacol Ther. 1991; 49(1): 32-8. doi: 10.1038/clpt.1991.6.
Moclobemide (IV)	150 mg IV dose	On day 1, 12 healthy male volunteers were administered an IV dose of 150 mg Moclobemide (20 mL solution).	Schoerlin MP, Mayersohn M, Korn A, Eggers H. Disposition kinetics of moclobemide, a monoamine oxidase-A enzyme inhibitor: single and multiple dosing in normal subjects. Clin Pharmacol Ther. 1987;42(4):395-404. doi:10.1038/clpt.1987.169
Moclobemide (oral)	100 mg oral dose	8 healthy male subjects ingested a single 100 mg tablet of moclobemide with 120 ml water.	Schoerlin M.P., Mayersohn M., Hoevels B., Eggers H., Dellenbach M., Pfefen J.P. Cimetidine alters the disposition kinetics of the monoamine oxidase-A inhibitor moclobemide. Clin Pharmacol Ther. 1991; 49(1): 32-8. doi: 10.1038/clpt.1991.6.
Nefazodone (IV)	5 mg IV dose	9 healthy subjects received 2ml solution containing 5 mg of nefazodone intravenously.	Barbhaiya R.H., Dandekar K.A., Greene D.S. Pharmacokinetics, absolute bioavailability, and disposition of [14C]nefazodone in humans. Drug Metab Dispos. 1996; 24(1): 91-5.
Nefazodone (Oral)	200 mg oral dose	9 healthy subjects were adminstered 200 mg dose as an orla solution.	Barbhaiya R.H., Dandekar K.A., Greene D.S. Pharmacokinetics, absolute bioavailability, and disposition of [14C]nefazodone in humans. Drug Metab Dispos. 1996; 24(1): 91-5.
Olsalazine (IV)	10 mg IV dose	10 mg dose was given as an IV bolus dose of a 1% sterile solution over 5 minues in 8 non-fasting healthy male volunteers.	Ryde E.M., Ahnfelt N.O. The pharmacokinetics of olsalazine sodium in healthy volunteers after a single i.v. dose and after oral doses with and without food. Eur J Clin Pharmacol. 1988; 34(5): 481-8. doi: 10.1007/BF01046706
Olsalazine (Oral)	1000 mg oral dose	1 g of Olsalazine (4 gelatine capsules of 250 mg) was given orally to 8 fasting healthy male volunteers.	Ryde E.M., Ahnfelt N.O. The pharmacokinetics of olsalazine sodium in healthy volunteers after a single i.v. dose and after oral doses with and without food. Eur J Clin Pharmacol. 1988; 34(5): 481-8. doi: 10.1007/BF01046706
Prazosin (IV)	1 mg IV dose	Prazosin hydrochloride (1 mg free base) was administered intravenously by slow intravenous infusion of a 0.1 mg/ml solution over 10 min to 6 healthy male subjects.	Bateman D.N., Hobbs D.S., Twomey T.M., Stevens E.A., Rawlins M.D. Prazosin, pharmacokinetics and concentration effect. Eur J Clin Pharmacol. 1979; 16(3): 177-81. doi: 10.1007/BF00562058.
Prazosin (Oral)	1 mg oral dose	Prazosin hydrochloride (1 mg free base) was administered intravenously by slow intravenous infusion of a 0.1 mg/ml solution over 10 min to 6 healthy male subjects.	Bateman D.N., Hobbs D.S., Twomey T.M., Stevens E.A., Rawlins M.D. Prazosin, pharmacokinetics and concentration effect. Eur J Clin Pharmacol. 1979; 16(3): 177-81. doi: 10.1007/BF00562058.
Rosuvastatin (IV)	8 mg IV dose	Healthy volunteers were given intravenous infusion of rosuvastatin 8 mg (40 mL of 0.2-mg/mL solution) infused over 4 hours using a pilot anesthesia pump.	Martin P.D., Warwick M.J., Dane A.L., Brindley C., Short T. Absolute oral bioavailability of rosuvastatin in healthy white adult male volunteers. Clin Ther . 2003; 25(10): 2553-63. doi: 10.1016/s0149-2918(03)803
Rosuvastatin (Oral)	40 mg oral dose	Healthy volunteers were given a single oral dose of rosuvastatin one 40-mg encapsulated tablet taken with 200 mL purified water.	Martin P.D., Warwick M.J., Dane A.L., Brindley C., Short T. Absolute oral bioavailability of rosuvastatin in healthy white adult male volunteers. Clin Ther . 2003; 25(10): 2553-63. doi: 10.1016/s0149-2918(03)803
Saquinavir	12 mg IV dose	8 healthy male volunteers were administered 12 mg saquinavir as intravenous infusion through a cubital catheter over 5 minutes.	Kupferschmidt H.H., Fattinger K.E., Ha H.R., Follath F., Krähenbühl S. Grapefruit juice enhances the bioavailability of the HIV protease inhibitor saquinavir in man. Br J Clin Pharmacol. 1998; 45(4): 355-9. doi: 10.1046/j.1365-2125.1998.t01-1-00687.x.
Saquinavir	600 mg oral dose	8 healthy male volunteers were administered 3 capsules InviraseA containing 200 mg saquinavir each.	Kupferschmidt H.H., Fattinger K.E., Ha H.R., Follath F., Krähenbühl S. Grapefruit juice enhances the bioavailability of the HIV protease inhibitor saquinavir in man. Br J Clin Pharmacol. 1998; 45(4): 355-9. doi: 10.1046/j.1365-2125.1998.t01-1-00687.x.
Saxagliptin (IV)	0.04 mg IV dose	8 healthy male subjects received IV injuection with 1 mg dose	Boulton D.W., Kasichayanula S., (Anther) Keung C.F., Arnold M.E., Christopher L.J., Xu X., LaCreta F. Simultaneous oral therapeutic and intravenous 14C‐microdoses to determine the absolute oral bioavailability of saxagliptin and dapagliflozin. Br J Clin Pharmacol. 2013; 75(3): 763–768, doi: 10.1111/j.1365-2125.2012.04391.x
Saxagliptin (Oral)	5 mg oral dose	8 healthy male subjects received a single oral dose of 5 mg saxagliptin (OnglyzaTM tablets).	Boulton D.W., Kasichayanula S., (Anther) Keung C.F., Arnold M.E., Christopher L.J., Xu X., LaCreta F. Simultaneous oral therapeutic and intravenous 14C‐microdoses to determine the absolute oral bioavailability of saxagliptin and dapagliflozin. Br J Clin Pharmacol. 2013; 75(3): 763–768, doi: 10.1111/j.1365-2125.2012.04391.x
Sulfinpyrazone (IV)	6.7 mg/kg IV dose	Intravenous Bolus injections with 6.7 mg/kg were administered to 2 healthy sibjects	Lecaillon J.B., Souppart C., Schoeller J.-P., Humbert G., Massias P. Sulfinpyrazone kinetics after intravenous and oral administration. Clinical Pharmacology and Theraoeutics. 1979; 26(5): 611-617.
Sulfinpyrazone (Oral)	200, 400 mg oral doses	200 mg or 400 mg oral doses were given to 6 healthy subjects	Lecaillon J.B., Souppart C., Schoeller J.-P., Humbert G., Massias P. Sulfinpyrazone kinetics after intravenous and oral administration. Clinical Pharmacology and Theraoeutics. 1979; 26(5): 611-617.
Telmisartan (IV)	40 mg IV dose	The 10 mL IV solution containing [14C]telmisartan was administered to 5 volunteers using an infusion syringe at a constant rate of 0.5 mL/min over 20 minutes.	Stangier J, Schmid J, Türck D, et al. Absorption, metabolism, and excretion of intravenously and orally administered [14C]telmisartan in healthy volunteers. J Clin Pharmacol. 2000;40(12 Pt 1):1312-1322.
Telmisartan (Oral)	40 mg oral dose	5 healthy male volunteers received 40 mg of telmisartan as an oral suspension.	Stangier J, Schmid J, Türck D, et al. Absorption, metabolism, and excretion of intravenously and orally administered [14C]telmisartan in healthy volunteers. J Clin Pharmacol. 2000;40(12 Pt 1):1312-1322.
Terazosin	0.5 mg, 1 mg, 2 mg IV doses	8 healthy subjects received three single, progressively increasing doses (equivalent to 0.5, 1, and 2 mg terazosin free base) as an intravenous bolus on days 1, 4, and 7 of the study.	Patterson S.E. Terazosin kinetics after oral and intravenous doses. Clin Pharmacol Ther. 1985 ; 38(4): 423-7. doi: 10.1038/clpt.1985.198.
Terazosin	1 mg oral dose	18 subjects received a single oral dose 1 mg terazosin free base as a tablet.	Patterson S.E. Terazosin kinetics after oral and intravenous doses. Clin Pharmacol Ther. 1985 ; 38(4): 423-7. doi: 10.1038/clpt.1985.198.
Tianeptine (IV)	12.5 mg IV dose	12 healhy subjects (6 males, 6 females) were administered one tablet containing 12.5 mg of tianeptine sodium salt.	Salvadori C., Ward C., Defrance R., Hopkins R. The pharmacokinetics of the antidepressant tianeptine and its main metabolite in healthy humans--influence of alcohol co-administration. Fundam Clin Pharmacol. 1990;4(1):115-25. doi: 10.1111/j.1472-8206.1990.tb01021.x.
Tianeptine (Oral)	12.5 mg oral dose	12 healhy subjects (6 males, 6 females) were administered isotonic solution of tianeptine sodium salt (12.5 mg/20 ml) injected into a forearm vein at a constant rate over a period of 12 min.	Salvadori C., Ward C., Defrance R., Hopkins R. The pharmacokinetics of the antidepressant tianeptine and its main metabolite in healthy humans--influence of alcohol co-administration. Fundam Clin Pharmacol. 1990;4(1):115-25. doi: 10.1111/j.1472-8206.1990.tb01021.x.
Tiopronin	500 mg oral dose (2 tablets of Thiola)	10 healthy volunteers fasted were given 500 mg oral dose with 50 ml of water.	Carlsson M.S., Denneberg T., Emanuelsson B.M., Kågedal B., Lindgren S. Pharmacokinetics of oral tiopronin. Eur J Clin Pharmacol. 1993; 45(1): 79-84. doi: 10.1007/BF00315354.
Tiopronin	250 mg IV dose	10 healthy volunteers fasted were administered 250 mg bolus dose via an antecubital vein.	Carlsson M.S., Denneberg T., Emanuelsson B.M., Kågedal B., Lindgren S. Pharmacokinetics of intravenous 2-mercaptopropionylglycine in man. Eur J Clin Pharmacol. 1990; 38(5): 499-503. doi: 10.1007/BF02336691.
Tirilazad (IV)	2 mg/kg IV dose,	2 mg/kg tirilazad mesylate solution was administered to 12 healthy subjects (6 males, 6 females) after 1:2 dilution with normal saline as a 10-mm infusion.	Fleishaker J.C., Pearson P.G., Wienkers L.C., Pearson L.K. Peters G.R. Biotransformation of tirilazad in human: 2. Effect of ketoconazole on tirilazad clearance and oral bioavailability. Journal of Pharmacology and Experimental Therapeutics May 1996, 277 (2) 991-998;
Tirilazad (Oral)	10 mg/kg oral dose	10 mg/kg tirilazad mesylate solution was given orally to 12 healthy subjects	Fleishaker J.C., Pearson P.G., Wienkers L.C., Pearson L.K. Peters G.R. Biotransformation of tirilazad in human: 2. Effect of ketoconazole on tirilazad clearance and oral bioavailability. Journal of Pharmacology and Experimental Therapeutics May 1996, 277 (2) 991-998;
Zopiclone (IV)	7.5 mg IV dose	16 healthy young volunteers were administered 7.5 mg zopiclone as a single IV dose.	Gaillot J, Heusse D, Hougton GW, Marc Aurele J, Dreyfus JF. Pharmacokinetics and metabolism of zopiclone. Int Pharmacopsychiatry. 1982;17 Suppl 2:76-91.
Zopiclone (Oral)	3.75 mg, 7.5 mg, 15 mg oral dose	16 healthy young volunteers were orally administered a single dose of Zopiclone at three different dosage levels.	Gaillot J, Heusse D, Hougton GW, Marc Aurele J, Dreyfus JF. Pharmacokinetics and metabolism of zopiclone. Int Pharmacopsychiatry. 1982;17 Suppl 2:76-91.
